# Supplementary material for: Factors Influencing Consumers’ Willingness-to-Try Seafood Byproducts
Source: Foods. 2023 Mar 20;12(6):1313. doi: 10.3390/foods12061313 (PMC10048574; doi:10.3390/foods12061313)
Supplement: Supplementary file 1 [file foods-12-01313-s001.zip]

Archive with 1 entries (1 files):
- foods-2299867-supplementary.pdf
